# Supplementary material for: Responses of Polyamine-Metabolic Genes to Polyamines and Plant Stress Hormones in Arabidopsis Seedlings
Source: Cells. 2021 Nov 24;10(12):3283. doi: 10.3390/cells10123283 (PMC8699553; doi:10.3390/cells10123283)
Supplement: Supplementary file 1 [file cells-10-03283-s001.zip]

Archive with 1 entries (1 files):
- cells-1416025-supplementary.pdf
